# Supplementary material for: Inhibition of CSF-1R and IL-6R prevents conversion of cDC2s into immune incompetent tumor-induced DC3s boosting DC-driven therapy potential
Source: Cell Rep Med. 2024 Jan 18;5(2):101386. doi: 10.1016/j.xcrm.2023.101386 (PMC10897516; doi:10.1016/j.xcrm.2023.101386)
Supplement: Table S5. NPX data from Olink Target 96 Immuno-Oncology (v.3112) panel for cell culture supernatants, for which only undiluted samples were used for analysis, and serum samples, related to Figure 4 [file mmc2.xlsx]

## Sheet: NPX Data
Table S5. NPX data from Olink Target 96 Immuno-Oncology (v.3112) panel for cell culture supernatants, for which only undiluted samples were used for analysis, and serum samples. Related to figure 4.
	Olink NPX Manager 3.3.2.434
NPX data
Panel	Olink Target 96 Immuno-Oncology(v.3112)	Olink Target 96 Immuno-Oncology(v.3112)	Olink Target 96 Immuno-Oncology(v.3112)	Olink Target 96 Immuno-Oncology(v.3112)	Olink Target 96 Immuno-Oncology(v.3112)	Olink Target 96 Immuno-Oncology(v.3112)	Olink Target 96 Immuno-Oncology(v.3112)	Olink Target 96 Immuno-Oncology(v.3112)	Olink Target 96 Immuno-Oncology(v.3112)	Olink Target 96 Immuno-Oncology(v.3112)	Olink Target 96 Immuno-Oncology(v.3112)	Olink Target 96 Immuno-Oncology(v.3112)	Olink Target 96 Immuno-Oncology(v.3112)	Olink Target 96 Immuno-Oncology(v.3112)	Olink Target 96 Immuno-Oncology(v.3112)	Olink Target 96 Immuno-Oncology(v.3112)	Olink Target 96 Immuno-Oncology(v.3112)	Olink Target 96 Immuno-Oncology(v.3112)	Olink Target 96 Immuno-Oncology(v.3112)	Olink Target 96 Immuno-Oncology(v.3112)	Olink Target 96 Immuno-Oncology(v.3112)	Olink Target 96 Immuno-Oncology(v.3112)	Olink Target 96 Immuno-Oncology(v.3112)	Olink Target 96 Immuno-Oncology(v.3112)	Olink Target 96 Immuno-Oncology(v.3112)	Olink Target 96 Immuno-Oncology(v.3112)	Olink Target 96 Immuno-Oncology(v.3112)	Olink Target 96 Immuno-Oncology(v.3112)	Olink Target 96 Immuno-Oncology(v.3112)	Olink Target 96 Immuno-Oncology(v.3112)	Olink Target 96 Immuno-Oncology(v.3112)	Olink Target 96 Immuno-Oncology(v.3112)	Olink Target 96 Immuno-Oncology(v.3112)	Olink Target 96 Immuno-Oncology(v.3112)	Olink Target 96 Immuno-Oncology(v.3112)	Olink Target 96 Immuno-Oncology(v.3112)	Olink Target 96 Immuno-Oncology(v.3112)	Olink Target 96 Immuno-Oncology(v.3112)	Olink Target 96 Immuno-Oncology(v.3112)	Olink Target 96 Immuno-Oncology(v.3112)	Olink Target 96 Immuno-Oncology(v.3112)	Olink Target 96 Immuno-Oncology(v.3112)	Olink Target 96 Immuno-Oncology(v.3112)	Olink Target 96 Immuno-Oncology(v.3112)	Olink Target 96 Immuno-Oncology(v.3112)	Olink Target 96 Immuno-Oncology(v.3112)	Olink Target 96 Immuno-Oncology(v.3112)	Olink Target 96 Immuno-Oncology(v.3112)	Olink Target 96 Immuno-Oncology(v.3112)
Assay	IL8	TNFRSF9	TIE2	MCP-3	CD40-L	IL-1 alpha	CD244	EGF	ANGPT1	IL7	PGF	IL6	ADGRG1	MCP-1	CRTAM	CXCL11	MCP-4	TRAIL	FGF2	CXCL9	CD8A	CAIX	MUC-16	ADA	CD4	NOS3	IL2	Gal-9	VEGFR-2	CD40	IL18	GZMH	KIR3DL1	LAP TGF-beta-1	CXCL1	TNFSF14	IL33	TWEAK	PDGF subunit B	PDCD1	FASLG	CD28	CCL19	MCP-2	CCL4	IL15	Gal-1	PD-L1	CD27
Uniprot ID	P10145	Q07011	Q02763	P80098	P29965	P01583	Q9BZW8	P01133	Q15389	P13232	P49763	P05231	Q9Y653	P13500	O95727	O14625	Q99616	P50591	P09038	Q07325	P01732	Q16790	Q8WXI7	P00813	P01730	P29474	P60568	O00182	P35968	P25942	Q14116	P20718	P43629	P01137	P09341	O43557	O95760	O43508	P01127	Q15116	P48023	P10747	Q99731	P80075	P13236	P40933	P09382	Q9NZQ7	P26842
OlinkID	OID00752	OID00753	OID00754	OID00755	OID00756	OID00757	OID00758	OID00759	OID00760	OID00761	OID00762	OID00763	OID00764	OID00765	OID00766	OID00767	OID00768	OID00769	OID00770	OID00771	OID00772	OID00773	OID05549	OID00775	OID00776	OID00777	OID00778	OID00779	OID00780	OID00781	OID00782	OID00783	OID05550	OID00785	OID00786	OID00787	OID00788	OID00789	OID00790	OID00791	OID00792	OID00793	OID00794	OID00795	OID00796	OID05551	OID00798	OID00799	OID00800
BLM	6.14599	0.68781	1.34178	1.24781	1.60351	0.98198	1.61531	0.1855	2.08418	0.41954	1.31246	3.44854	0.98012	4.0784	-0.02821	0.21766	1.0385	0.76831	0.40767	1.012	0.82626	-0.20697	0.80262	0.36491	2.02419	2.69322	-0.31502	0.67409	0.69499	3.89904	0.93952	0.19522	1.42848	3.469	5.81259	1.38267	0.67394	-0.33374	-0.20397	0.33099	0.33568	1.22931	1.57053	1.05614	0.42423	1.65479	1.43902	2.71509	0.48382
MEWO 1_16	0.67837	0.79351	0.70579	0.71687	0.68743	-1.74833	1.61685	-0.05312	1.91175	0.80854	0.46283	1.24952	0.39153	0.88197	0.38498	0.17323	0.49567	0.53643	0.49721	0.58829	-0.64707	0.12479	0.71493	0.06688	0.90751	1.82474	1.06033	0.5357	0.0391	0.17956	0.57816	0.48863	0.86733	1.69239	0.89445	1.00689	0.35608	-0.30084	-0.3908	0.79127	0.48848	0.59872	0.96473	1.35273	0.21788	2.43503	0.47566	0.46861	0.47981
A549 1_4	1.24406	-0.07772	0.67273	0.23693	0.57976	-1.76126	1.19046	0.08112	1.99002	0.37749	0.69595	0.98234	-0.12742	2.47599	-0.16962	-0.04796	0.40831	0.37627	0.17366	0.31714	-0.39327	-0.11902	-0.11157	-0.0795	0.98421	1.72187	0.45067	-0.18589	-0.28212	0.20638	0.13552	0.30596	0.49713	3.27919	1.85573	0.66619	0.34248	-0.38812	-0.78433	1.1577	0.03569	0.55627	0.93707	0.68047	-0.20992	2.6257	0.3928	-0.67693	0.16571
DMEM	0.52584	-0.23842	0.89068	0.72501	0.96996	-1.55723	1.21654	-0.01808	1.96154	0.69288	0.65108	1.14488	0.50875	0.57029	-0.08554	-0.0148	0.56678	0.41915	0.18823	0.79696	-0.78319	-0.24879	-0.0762	-0.79314	1.26237	1.73866	-0.43157	0.20771	-0.14021	0.23869	0.66032	0.12269	0.72559	1.37434	0.68076	0.89373	0.39178	-0.31104	-0.62856	0.4536	-0.11993	0.79025	1.25757	0.84896	-0.18641	1.64483	0.20265	-0.16528	0.08042
BLM 1_4	3.71199	0.45056	1.33829	1.40883	1.27237	-1.37835	1.57176	0.07246	2.02122	0.38763	1.0727	2.17832	0.76474	2.00297	0.18869	-0.05148	1.09323	0.87723	0.57032	1.1846	0.61672	-0.01243	0.61959	-0.0263	1.90459	3.00379	0.17976	0.59017	0.25079	1.54256	0.46388	0.60495	1.40128	2.64385	4.07115	1.43661	0.86197	-0.27457	-0.37829	0.8286	0.44542	1.39453	1.94621	1.22691	0.32094	1.81088	0.70693	0.43009	0.28297
518A2	8.28844	6.10923	1.18536	4.03234	1.60329	0.91634	1.55167	0.19421	3.58825	2.91708	5.55637	7.72155	1.70132	14.4198	0.78018	3.84583	0.9256	0.69531	1.03738	0.71548	0.18116	5.27669	0.75581	7.24161	1.54416	2.38691	0.83491	3.65504	0.16363	7.18048	0.66637	0.5123	1.16457	5.84052	6.26221	1.31984	0.68917	1.55511	2.07355	1.39725	0.60548	1.13282	1.39278	1.51513	1.22135	2.78596	6.47699	4.81037	0.47316
A549 1_16	0.86547	0.4208	0.47899	0.88454	0.49963	-1.37048	1.31258	0.1776	2.01391	0.41706	0.56199	1.01785	0.56861	1.69399	0.42091	-0.57278	0.54529	0.29045	0.21801	0.59737	-0.61251	-0.74173	0.08698	-0.0121	1.10468	1.14273	0.73405	0.15409	-0.30995	-0.03022	-0.12851	-0.54912	0.72629	2.0919	1.07151	0.66753	0.29872	-0.33815	-0.69942	-0.0947	0.21422	0.78148	0.81606	0.70315	0.47346	0.59361	0.51847	1.07134	0.33711
DMEM	0.95813	0.11218	0.93779	0.87502	1.17604	-1.71597	1.34853	0.14315	1.90468	0.72832	0.80334	1.25435	0.69065	0.8964	0.35896	0.05419	0.6514	0.48905	0.29906	1.02095	-0.00989	-0.51081	0.07153	-0.09048	1.43487	1.57931	0.4066	0.13404	-0.67964	0.01536	0.27881	0.26054	0.75726	1.08026	0.8295	1.01362	0.82961	-0.15625	-0.76946	0.29253	0.06872	1.20835	1.25449	0.98845	0.17949	1.7694	0.59693	0.48938	0.07195
BLM 1_16	2.02601	0.30752	1.50271	1.70696	1.70375	-1.53999	1.63038	0.31011	2.00397	0.59028	1.20252	1.70819	0.80558	1.11515	0.47176	0.23146	1.02157	0.77683	0.51116	1.05806	0.5916	0.05324	0.64922	0.17142	2.08642	2.79616	0.16538	0.67988	0.37248	0.99967	0.58313	0.51128	1.01885	1.38931	2.28017	1.49697	1.09285	-0.2686	-0.22193	0.6901	0.13486	1.67069	2.19273	1.28428	0.29397	2.32353	1.30986	1.16326	0.40315
518A2 1_4	3.23474	2.32839	0.63967	1.46903	1.25479	-0.99053	1.51245	0.22767	1.98668	0.88849	2.39257	3.31932	1.02819	11.2762	0.89963	0.7838	0.9257	0.7806	0.36051	0.98917	-0.15062	1.60823	1.01857	2.41727	1.37739	2.56718	1.04003	1.02756	0.36688	3.41023	0.61283	0.49211	1.36056	3.63862	1.7588	1.0985	0.69924	-0.07126	-0.2458	1.19028	0.60024	1.02101	1.33791	0.94824	0.3818	2.1234	2.63421	2.06409	0.45309
Mel603	8.63286	0.34227	0.38201	0.32925	0.3627	-1.51214	1.16189	0.00647	1.93051	-0.0062	2.36851	1.00134	0.46355	2.75887	-0.19696	-0.23512	0.54945	0.0461	-0.12367	0.32094	-0.54111	-0.29444	0.13161	1.86034	0.97502	0.45427	0.64611	-0.07626	-0.46207	0.69725	0.39626	-0.0028	0.08603	3.81996	8.52634	0.61938	0.17244	0.71555	-0.69854	0.63904	-0.0112	0.52081	0.84454	0.85572	0.02063	0.6632	1.66131	-0.33474	0.02086
DMEM	1.08134	0.01912	1.22416	1.25998	1.39167	-1.5678	1.36063	0.1139	1.94395	0.6225	1.08693	1.26672	0.61363	0.76534	0.47716	0.28688	0.82257	0.5392	0.59739	1.03163	0.26339	0.01049	0.37273	-0.41698	1.84356	2.48562	0.32683	0.40713	-0.17522	0.52341	0.45373	0.19681	1.06942	1.27921	0.93149	1.07015	0.88731	-0.38668	-0.63058	0.75586	0.09202	1.41678	1.38965	1.32449	0.35112	2.44207	1.14426	0.70749	0.12246
Neg Ctrl1	0.94971	0.21085	0.99265	1.07266	0.98634	-1.76706	1.46367	-0.14596	1.94144	0.35431	0.59338	0.97745	0.69586	0.97864	0.32637	-0.18862	0.81552	0.54687	0.17602	0.79699	-0.26688	-0.63809	0.34846	0.19991	1.41576	1.64028	0.62312	0.22546	-0.12531	0.18496	-0.06792	0.25828	1.04649	1.12594	0.78059	0.98707	0.57824	-0.43111	-0.66298	0.62498	0.02227	1.09784	1.78716	0.84103	0.18988	1.84791	0.89829	0.33413	0.25722
FM3	4.87591	0.51844	1.60429	1.1087	1.89479	-1.15129	1.81192	0.45484	2.09966	0.40532	4.62336	1.58228	1.15093	3.28819	0.1112	0.1819	1.1852	1.11265	0.64623	1.22594	0.70359	-0.14285	0.67226	1.29272	1.98792	2.72847	0.31717	0.76644	0.38866	0.72226	0.57141	0.04551	1.39358	2.93317	2.98374	1.49833	1.01599	-0.33273	-0.09483	0.88076	0.39995	1.45782	2.03096	1.4136	0.53462	2.53749	1.6327	0.39013	0.37415
518A2 1_16	1.9873	1.2432	0.88903	1.13065	0.95735	-1.57814	1.50591	0.42967	2.03066	0.95072	1.14573	1.93417	0.72425	8.56144	0.83124	0.40221	0.88261	0.5473	0.49081	1.08235	-0.0582	0.52393	0.59293	0.42556	1.416	2.55379	1.35052	0.58353	0.25939	1.65385	0.44037	0.83259	1.16695	2.88293	1.41864	1.14385	0.8457	-0.32492	-0.50336	0.5711	0.59614	0.92997	1.89383	1.13907	0.24694	2.33304	1.3381	1.08945	0.61347
Mel603 1_4	4.56248	0.45612	0.62285	0.77609	0.50003	-1.44924	1.10337	-0.12028	1.8415	0.51325	0.90915	1.03366	0.31669	0.7051	0.0257	0.14555	0.55739	0.59111	0.24148	0.6536	-0.11235	-0.64186	0.02429	0.0685	1.38853	1.18096	-0.01133	0.22604	-0.18949	-0.01409	0.4642	-0.02751	0.7509	2.24417	4.99089	0.93833	0.45963	-0.35166	-0.64389	0.11767	-0.15632	0.7943	0.78915	0.55926	-0.15871	1.70243	0.48114	0.4241	0.3736
Neg Ctrl2	0.09275	0.29948	1.08665	0.91414	0.60105	-1.47168	1.19327	0.00581	2.08744	0.2954	0.58462	0.95154	0.35943	0.75729	0.24878	0.17671	0.34985	0.25313	0.05948	0.72046	-0.54557	-0.51138	0.19242	-0.71569	1.58883	1.43483	0.31447	0.04779	-0.24755	-0.22927	0.36467	-0.00645	0.57316	1.03841	0.64222	0.74077	0.34974	-0.35531	-0.57776	0.52319	-0.04192	0.86837	0.5882	0.82158	0.23787	1.1698	1.09003	-0.26483	0.19175
FM3 1_4	1.97114	0.22405	1.42855	1.02653	1.39659	-1.36408	1.61237	0.35907	2.0779	0.41602	2.05625	1.54897	0.91255	1.25116	0.56545	0.34404	1.11781	0.81116	0.27466	0.95965	0.44346	-0.19722	0.71745	0.64751	2.00454	2.40904	0.7035	0.59215	0.41382	0.46643	1.03402	0.73019	1.20998	1.76296	1.67876	1.34409	0.90355	-0.06811	-0.11335	0.71446	0.13543	1.54709	1.75386	1.04441	0.2108	1.94512	0.99041	0.45062	0.62347
Mel624	3.40102	0.9139	0.69734	1.30507	1.33553	-0.82936	1.3088	0.68328	2.20787	0.94016	1.39167	1.61481	0.59907	3.21979	1.04596	0.68172	1.09173	0.52525	0.51395	0.84816	0.60808	0.35397	0.73942	1.85548	1.21905	1.96067	1.33688	0.8419	-0.01193	4.66353	0.8543	0.97803	1.35122	3.84532	0.91482	1.31224	0.82004	-0.16397	-0.27401	1.52734	0.67132	1.17293	1.80882	1.35815	0.6919	2.19772	1.41758	0.95877	0.60941
Mel603 1_16	2.92348	0.44182	0.97334	0.89049	1.36402	-1.31626	1.61999	0.30512	2.00395	0.56367	0.79457	1.26556	0.3363	0.71842	0.53407	-0.11273	0.58753	0.63862	0.62248	0.88428	-0.04735	-0.10249	0.30572	0.24454	1.6615	1.93867	0.47831	0.34906	0.09	-0.01667	0.61222	-0.19367	1.25294	1.59024	3.367	1.13273	0.58937	-0.32868	-0.44515	0.71591	0.34852	1.19717	1.40973	1.26102	0.3469	1.53657	0.95525	0.17246	0.21608
Neg Ctrl3	0.77224	0.61095	0.70818	0.73335	0.72959	-1.50267	1.30048	0.05036	2.03703	0.10252	0.65105	1.29499	0.88259	0.6195	0.6085	-0.34548	0.13616	0.5043	0.26126	0.73404	-0.22813	-0.35172	0.18258	-0.12786	1.14257	2.43719	-0.89492	-0.0691	-0.01774	0.01943	0.08442	0.56258	0.58987	0.75	0.66262	0.97522	0.4497	-0.36157	-0.77569	0.75792	0.19557	1.03743	1.22845	0.93351	0.1637	1.3768	0.99411	0.21152	0.25363
FM3 1_16	1.22901	-0.11124	1.13071	1.16945	1.37653	-1.34772	1.78705	0.10978	1.96504	0.07644	1.42382	1.36833	0.71667	0.83124	0.52958	-0.00011	1.1992	0.7521	0.29373	0.9291	0.39151	-0.52632	0.49766	0.06834	1.56721	1.98609	-0.28252	0.58767	-0.24509	0.14955	0.91286	0.11465	0.99025	1.47845	1.02074	1.24295	0.64181	-0.35935	-0.08132	1.11426	0.40143	1.52789	1.34119	1.51396	0.34823	1.50398	0.82499	0.82671	0.60956
Mel624 1_4	1.43796	0.7514	0.42002	0.48789	0.45561	-1.54711	1.083	0.35035	2.04166	1.08361	0.53079	1.12626	0.21933	1.46518	0.76231	0.14016	0.80814	0.01202	0.05886	0.71136	-1.4691	0.13023	0.30385	-0.18016	1.1686	2.5074	1.94584	0.30035	0.29506	2.05301	0.5139	0.24566	0.93093	2.79049	0.41225	1.00249	0.14648	-0.25411	-0.54056	0.63196	0.49773	0.51921	1.08995	0.95353	0.22405	1.77745	-0.10306	1.42518	0.34576
A375	4.77751	0.48569	0.54869	0.23806	0.21581	-1.32346	0.9432	0.19267	1.92967	0.62835	0.7541	2.79895	0.1196	1.02922	0.2597	0.22281	0.50558	0.69368	0.38858	0.67472	-0.31654	0.08983	0.54982	0.39046	1.12721	0.9033	0.21531	0.60123	-0.57225	4.01054	0.56404	0.39085	0.65768	3.51906	5.26286	0.86654	0.3077	-0.44804	-0.44055	0.6551	0.18947	0.97049	0.78972	0.85983	0.17606	1.9084	1.15702	2.56058	0.57911
MEWO	4.37463	0.70754	1.67948	1.2739	1.59845	-1.25457	2.06611	0.40836	2.02497	0.97286	1.56247	1.8859	1.26713	1.46907	0.73152	0.2098	1.42622	1.15379	0.50887	1.26458	0.66017	0.57074	1.21796	0.43404	2.35799	3.49452	1.76725	1.08482	0.40523	1.38402	0.7594	0.73544	1.477	2.42408	3.79358	1.63895	1.03512	-0.11276	-0.09471	0.77546	0.62276	1.77514	1.72635	1.31007	0.55682	2.77154	1.43686	1.28663	0.50967
Mel624 1_16	1.20303	0.68315	1.20571	1.36674	1.50049	-0.22719	2.04232	0.61468	2.11764	1.22728	1.07888	1.47304	1.04348	1.2286	0.52585	0.12093	1.09726	0.84103	0.60957	0.97886	0.43619	0.5491	0.93094	0.2757	1.73321	2.02563	1.69101	0.86153	0.13957	1.07994	0.8346	0.97338	1.14345	2.40245	0.92566	1.49975	0.81152	-0.20995	-0.11576	0.80948	0.64465	1.21401	1.66742	1.18386	0.54632	3.17384	1.01096	0.61978	0.66325
A375 1_4	1.58508	0.11552	0.71519	0.67514	0.65951	-1.61685	0.93073	0.0006	2.00374	0.09473	0.66682	0.98522	0.55675	0.30982	-0.23682	0.21545	0.64066	0.0864	-0.05371	0.56041	-0.74558	-0.21681	-0.02713	-0.32433	0.84275	1.4268	0.83108	0.10931	-0.66296	0.71263	-0.00553	-0.8088	0.59399	1.24453	1.71006	0.67756	0.0857	-0.41235	-0.54773	-0.42476	0.08032	0.7663	1.16934	0.63039	0.14042	1.12516	0.68248	0.23247	0.19434
MEWO 1_4	2.13589	0.93273	2.093	1.4381	2.21506	-1.07901	2.2774	0.52738	1.98349	1.19019	1.59502	1.95138	1.35997	1.5237	0.14913	0.48851	1.42884	1.36658	0.76805	1.56372	0.98616	0.12587	1.03375	0.29293	2.726	3.06585	1.10327	1.16112	0.83857	1.09963	0.84505	0.8318	1.60182	1.50851	2.38427	2.1507	1.59996	-0.03079	0.21789	1.30706	0.29353	2.20207	2.36439	1.77581	0.8537	2.23773	1.91255	0.99164	0.56984
A549	4.27209	0.89922	1.95955	1.65691	2.27725	-0.84665	2.15713	0.5153	2.13542	1.04291	1.74624	1.80115	1.28466	5.6332	0.97614	0.39666	1.81177	1.28195	1.03645	1.49086	1.19502	0.49001	1.00432	0.70571	2.5791	3.24638	0.82039	1.03348	1.0523	1.70571	1.08806	1.40866	1.86879	4.72791	4.5692	1.96841	1.3136	0.19557	0.08537	0.90056	0.74268	1.98806	2.09235	1.85783	0.79079	3.09624	1.80825	1.41434	0.569
A375 1_16	1.05941	0.41183	1.14934	0.52044	1.12213	-1.29643	1.28439	0.0362	2.09511	0.74233	0.93572	1.23761	0.72622	1.08658	0.68153	0.06653	0.9304	0.80887	0.33563	0.70156	0.20842	-0.34097	0.2288	-0.13533	1.4837	2.40979	-0.25268	0.41518	0.17161	0.33546	0.40592	0.37576	0.80067	1.10173	1.28123	0.99416	0.58663	-0.30094	-0.37829	0.16738	0.33	1.06838	1.04993	1.0427	0.34654	2.56768	0.55063	0.89119	0.44334
LOD	1.63094	1.17301	1.82794	1.59804	1.91059	0.37324	2.1512	0.71754	2.56453	0.96905	1.58225	1.57669	1.31299	1.32355	0.97537	0.52491	1.00704	1.1086	0.65021	1.37418	0.92968	-0.01361	1.18642	0.59214	1.83135	2.63752	0.84062	0.86552	0.56434	0.80505	1.15807	1.25131	1.46825	1.34326	1.71991	1.60026	1.24673	-0.01038	0.02454	1.64936	1.01482	1.7477	1.95544	1.8454	0.98022	2.71355	1.68818	1.52119	0.90635
Missing Data freq.	0.40741	0.88889	0.92593	0.88889	0.92593	0.92593	0.92593	1	0.96296	0.77778	0.74074	0.55556	0.92593	0.48148	0.92593	0.88889	0.59259	0.85185	0.88889	0.92593	0.92593	0.48148	0.96296	0.74074	0.66667	0.74074	0.7037	0.81481	0.88889	0.51852	1	0.96296	0.88889	0.14815	0.48148	0.88889	0.92593	0.88889	0.88889	1	1	0.88889	0.85185	0.96296	0.96296	0.85185	0.85185	0.85185	1
Normalization	IPC Normalized	IPC Normalized	IPC Normalized	IPC Normalized	IPC Normalized	IPC Normalized	IPC Normalized	IPC Normalized	IPC Normalized	IPC Normalized	IPC Normalized	IPC Normalized	IPC Normalized	IPC Normalized	IPC Normalized	IPC Normalized	IPC Normalized	IPC Normalized	IPC Normalized	IPC Normalized	IPC Normalized	IPC Normalized	IPC Normalized	IPC Normalized	IPC Normalized	IPC Normalized	IPC Normalized	IPC Normalized	IPC Normalized	IPC Normalized	IPC Normalized	IPC Normalized	IPC Normalized	IPC Normalized	IPC Normalized	IPC Normalized	IPC Normalized	IPC Normalized	IPC Normalized	IPC Normalized	IPC Normalized	IPC Normalized	IPC Normalized	IPC Normalized	IPC Normalized	IPC Normalized	IPC Normalized	IPC Normalized	IPC Normalized
OLINK serum data
	Olink NPX Manager 3.3.2.434
NPX data
Panel	Olink Target 96 Immuno-Oncology(v.3112)	Olink Target 96 Immuno-Oncology(v.3112)	Olink Target 96 Immuno-Oncology(v.3112)	Olink Target 96 Immuno-Oncology(v.3112)	Olink Target 96 Immuno-Oncology(v.3112)	Olink Target 96 Immuno-Oncology(v.3112)	Olink Target 96 Immuno-Oncology(v.3112)	Olink Target 96 Immuno-Oncology(v.3112)	Olink Target 96 Immuno-Oncology(v.3112)	Olink Target 96 Immuno-Oncology(v.3112)	Olink Target 96 Immuno-Oncology(v.3112)	Olink Target 96 Immuno-Oncology(v.3112)	Olink Target 96 Immuno-Oncology(v.3112)	Olink Target 96 Immuno-Oncology(v.3112)	Olink Target 96 Immuno-Oncology(v.3112)	Olink Target 96 Immuno-Oncology(v.3112)	Olink Target 96 Immuno-Oncology(v.3112)	Olink Target 96 Immuno-Oncology(v.3112)	Olink Target 96 Immuno-Oncology(v.3112)	Olink Target 96 Immuno-Oncology(v.3112)	Olink Target 96 Immuno-Oncology(v.3112)	Olink Target 96 Immuno-Oncology(v.3112)	Olink Target 96 Immuno-Oncology(v.3112)	Olink Target 96 Immuno-Oncology(v.3112)	Olink Target 96 Immuno-Oncology(v.3112)	Olink Target 96 Immuno-Oncology(v.3112)	Olink Target 96 Immuno-Oncology(v.3112)	Olink Target 96 Immuno-Oncology(v.3112)	Olink Target 96 Immuno-Oncology(v.3112)	Olink Target 96 Immuno-Oncology(v.3112)	Olink Target 96 Immuno-Oncology(v.3112)	Olink Target 96 Immuno-Oncology(v.3112)	Olink Target 96 Immuno-Oncology(v.3112)	Olink Target 96 Immuno-Oncology(v.3112)	Olink Target 96 Immuno-Oncology(v.3112)	Olink Target 96 Immuno-Oncology(v.3112)	Olink Target 96 Immuno-Oncology(v.3112)	Olink Target 96 Immuno-Oncology(v.3112)	Olink Target 96 Immuno-Oncology(v.3112)	Olink Target 96 Immuno-Oncology(v.3112)	Olink Target 96 Immuno-Oncology(v.3112)	Olink Target 96 Immuno-Oncology(v.3112)	Olink Target 96 Immuno-Oncology(v.3112)	Olink Target 96 Immuno-Oncology(v.3112)	Olink Target 96 Immuno-Oncology(v.3112)	Olink Target 96 Immuno-Oncology(v.3112)	Olink Target 96 Immuno-Oncology(v.3112)	Olink Target 96 Immuno-Oncology(v.3112)	Olink Target 96 Immuno-Oncology(v.3112)
Assay	IL8	TNFRSF9	TIE2	Inc Ctrl 1	MCP-3	CD40-L	IL-1 alpha	CD244	EGF	ANGPT1	IL7	PGF	IL6	ADGRG1	MCP-1	CRTAM	CXCL11	MCP-4	Ext Ctrl	TRAIL	FGF2	CXCL9	CD8A	CAIX	MUC-16	ADA	CD4	NOS3	IL2	Gal-9	VEGFR-2	CD40	IL18	GZMH	KIR3DL1	LAP TGF-beta-1	CXCL1	TNFSF14	IL33	TWEAK	PDGF subunit B	PDCD1	FASLG	CD28	CCL19	Inc Ctrl 2	Det Ctrl	MCP-2	CCL4
Uniprot ID	P10145	Q07011	Q02763	-	P80098	P29965	P01583	Q9BZW8	P01133	Q15389	P13232	P49763	P05231	Q9Y653	P13500	O95727	O14625	Q99616	-	P50591	P09038	Q07325	P01732	Q16790	Q8WXI7	P00813	P01730	P29474	P60568	O00182	P35968	P25942	Q14116	P20718	P43629	P01137	P09341	O43557	O95760	O43508	P01127	Q15116	P48023	P10747	Q99731	-	-	P80075	P13236
OlinkID	OID00752	OID00753	OID00754		OID00755	OID00756	OID00757	OID00758	OID00759	OID00760	OID00761	OID00762	OID00763	OID00764	OID00765	OID00766	OID00767	OID00768		OID00769	OID00770	OID00771	OID00772	OID00773	OID05549	OID00775	OID00776	OID00777	OID00778	OID00779	OID00780	OID00781	OID00782	OID00783	OID05550	OID00785	OID00786	OID00787	OID00788	OID00789	OID00790	OID00791	OID00792	OID00793	OID00794			OID00795	OID00796
HD 2	10.6261	6.75658	8.26003	0.35928	2.69633	8.99707	-0.71646	6.9351	10.8048	10.3763	6.72654	8.64216	4.73889	1.24658	12.1078	4.52296	8.17681	11.3084	0	8.74124	1.28664	7.02159	9.54932	4.52112	1.12392	5.99872	3.66009	1.88727	0.76892	7.6991	8.26098	10.2596	8.07836	3.14266	2.75252	10.2263	9.85251	7.35239	0.25257	9.95247	11.0828	5.11147	7.99855	0.3575	11.4546	0.26714	0.46919	9.34804	10.3311
HD 1	7.60459	6.59351	7.95423	0.28791	1.62907	7.80537	-1.13139	6.96287	10.1076	9.99491	6.64217	8.64954	1.63436	1.36937	11.8108	5.1555	8.04345	10.5715	0	8.35495	1.28816	6.43347	10.2568	3.89478	2.25566	6.79401	2.96381	2.61452	1.64983	7.78337	8.29189	9.78588	10.171	3.59409	1.55339	10.3261	9.50462	6.47963	0.14705	9.21397	11.0618	4.68611	7.8348	0.37324	10.9975	0.31336	0.37377	9.08878	6.98728
mel 3	8.05909	7.93065	7.92569	0.21636	2.96253	7.34043	-0.85674	6.99108	9.59394	10.0862	8.1889	9.9368	4.27706	4.20787	12.5202	5.7781	9.73678	11.7561	0	9.03473	0.8746	9.12279	9.62811	4.56962	1.93753	5.9552	3.75066	2.36776	1.33475	8.31467	8.32307	10.2509	10.2811	4.30696	1.30457	11.1469	10.5285	6.22377	-0.10835	8.9615	11.0017	5.92096	7.94256	0.49079	11.5446	0.30463	0.44156	8.71878	8.93184
mel 4	7.42479	6.46388	7.9142	0.14986	1.70399	8.28251	-0.65662	6.9644	10.3548	10.012	6.37829	8.70514	2.13069	1.15798	12.0469	4.73056	7.43851	11.5542	0	8.64248	0.77155	6.87604	9.57083	4.49362	2.22185	5.91317	3.37305	2.12934	0.95131	7.78458	8.77103	10.3132	9.7318	4.57647	1.14491	10.7368	9.41092	6.62446	-0.39796	9.49147	10.9756	4.69366	8.11581	0.43919	10.9415	0.08864	0.22867	9.01371	7.74652
HD 6	6.57358	6.35301	7.81749	0.29587	1.35916	8.66195	-0.7058	6.72689	10.7136	10.0326	6.36328	8.62416	1.86144	1.33713	11.532	4.52161	7.60253	10.0954	0	8.24163	1.41102	6.37686	8.88393	4.25752	1.70632	6.59193	2.95829	2.26867	2.4616	7.64302	8.17243	9.95861	8.76655	2.26452	2.31855	10.8509	9.31471	6.47274	0.3128	9.02051	11.05	5.11999	7.66973	0.3359	10.9262	0.11926	0.3773	9.52044	7.71417
HD 4	6.68881	6.8967	7.91465	0.28792	2.25839	9.46191	-1.0886	6.94326	10.8238	10.3091	6.68545	8.73865	2.28964	1.15109	12.7585	4.13611	7.60703	11.0797	0	8.63838	0.81447	5.73059	9.16172	4.94282	1.72452	6.55483	3.57933	2.03045	0.1529	7.89135	8.75062	10.6772	9.49527	3.41426	0.53032	10.4713	10.846	7.21073	-0.06834	9.09841	10.9604	4.99655	7.66874	0.47707	12.2889	0.24092	0.35839	8.41669	7.9375
HD 3	10.3628	6.96135	8.10242	0.29917	2.17738	9.15403	-1.17795	6.73181	10.9921	10.221	6.58246	8.56917	3.5008	1.16083	12.5899	4.84448	8.0717	11.7965	0	8.56506	1.59997	6.76759	9.73415	3.92968	2.09921	5.78742	3.42083	1.49112	0.23547	7.84657	8.45429	10.7381	9.07393	3.2511	1.91001	9.9458	9.86635	7.86283	0.05095	9.70774	11.0524	5.23264	7.99658	0.36654	10.4309	0.18662	0.3251	9.07667	9.5494
mel 1	9.59533	7.75001	8.13767	0.19798	3.05968	9.26989	-0.59485	7.38827	11.4352	10.2889	7.67946	9.51933	4.5419	2.08769	12.9011	6.49918	10.6745	12.3772	0	8.93216	2.57367	7.54607	8.11767	4.43428	2.46728	5.78285	4.04976	2.60506	2.18451	8.44344	8.97117	11.6655	10.417	4.14331	2.09961	11.8593	11.0339	7.70097	0.56679	9.36245	10.9354	5.73274	7.7169	1.60523	11.4307	0.30925	0.49298	9.91082	8.71546
mel 2	8.89605	7.17525	7.69556	0.20833	3.54438	6.29041	-0.25146	6.72292	8.06605	10.0132	7.26792	9.35805	6.16617	3.71377	12.258	5.1483	8.70252	10.9336	0	8.08253	0.99116	9.29104	9.83518	4.40023	3.19916	5.02833	3.91474	1.62163	1.89412	8.27331	8.45737	10.0156	9.84129	3.46201	1.30282	11.0939	10.4618	5.77959	0.13661	9.00876	11.1377	5.65886	7.78911	0.54288	11.6178	0.07168	0.4358	9.04014	7.88118
HD 5	5.86633	6.73508	8.08212	0.37683	1.74989	8.51209	-1.07272	7.21977	10.4248	10.1844	6.23437	8.47566	1.29647	1.18655	11.7259	4.96638	7.48216	10.3976	0	8.2541	0.43712	6.23578	8.91833	3.97565	2.61986	5.71126	4.21356	2.32958	2.13094	8.17906	8.33965	9.83428	8.56766	2.7436	3.63784	11.0052	9.30899	6.00889	0.36313	9.36297	11.1688	5.12921	8.11825	0.76801	10.3583	0.30591	0.50166	9.59249	7.84192
LOD	1.63095	1.17303	1.82794	-0.05301	1.59803	1.91059	0.37324	2.15121	0.71754	2.56454	0.96905	1.58225	1.49531	1.26811	1.32355	0.6892	0.52491	1.00704	0	1.1086	0.65021	1.37419	0.92969	-0.01773	1.18642	0.59214	1.83135	2.63752	0.84063	0.86551	0.56435	0.80504	1.15807	1.25132	1.46825	1.34327	1.71991	1.60027	1.24674	-0.01037	0.02454	1.33679	1.01481	1.7477	1.95545	-0.06881	-0.06133	1.8454	0.98023
Missing Data freq.	0	0	0	0.03571	0.10714	0.0119	0.96429	0	0	0	0	0	0.0119	0.13095	0	0	0	0	0	0	0.38095	0	0	0	0.0119	0	0	0.94048	0.33333	0	0	0	0	0	0.42857	0	0	0	1	0	0	0	0	0.9881	0	0.02381	0	0	0
Normalization	IPC Normalized	IPC Normalized	IPC Normalized	IPC Normalized	IPC Normalized	IPC Normalized	IPC Normalized	IPC Normalized	IPC Normalized	IPC Normalized	IPC Normalized	IPC Normalized	IPC Normalized	IPC Normalized	IPC Normalized	IPC Normalized	IPC Normalized	IPC Normalized	IPC Normalized	IPC Normalized	IPC Normalized	IPC Normalized	IPC Normalized	IPC Normalized	IPC Normalized	IPC Normalized	IPC Normalized	IPC Normalized	IPC Normalized	IPC Normalized	IPC Normalized	IPC Normalized	IPC Normalized	IPC Normalized	IPC Normalized	IPC Normalized	IPC Normalized	IPC Normalized	IPC Normalized	IPC Normalized	IPC Normalized	IPC Normalized	IPC Normalized	IPC Normalized	IPC Normalized	IPC Normalized	IPC Normalized	IPC Normalized	IPC Normalized
[truncated: 51 more columns]
